# Supplementary material for: Job Demands, Work Functioning and Mental Health in Dutch Nursing Home Staff during the COVID-19 Outbreak: A Cross-Sectional Multilevel Study
Source: Int J Environ Res Public Health. 2022 Apr 6;19(7):4379. doi: 10.3390/ijerph19074379 (PMC8998775; doi:10.3390/ijerph19074379)
Supplement: Supplementary file 1 [file ijerph-19-04379-s001.zip]

Archive with 1 entries (1 files):
- ijerph-1638084-supplementary.pdf
